# Supplementary material for: The Effect of Mucuna pruriens on Depression-like Behavior Induced by a Mild Traumatic Brain Injury in Rats Is Associated with a Decrease in Brain Nitrite and Nitrate Levels
Source: NeuroSci. 2025 Sep 24;6(4):92. doi: 10.3390/neurosci6040092 (PMC12551065; doi:10.3390/neurosci6040092)
Supplement: Supplementary file 1 [file neurosci-06-00092-s001.zip]

Archive with 1 entries (1 files):
- neurosci-3813221-supplementary.xlsx
