# Supplementary material for: The Effect of Mucuna pruriens on Depression-like Behavior Induced by a Mild Traumatic Brain Injury in Rats Is Associated with a Decrease in Brain Nitrite and Nitrate Levels
Source: NeuroSci. 2025 Sep 24;6(4):92. doi: 10.3390/neurosci6040092 (PMC12551065; doi:10.3390/neurosci6040092)
Supplement: Supplementary file 1 [file neurosci-06-00092-s001.zip › neurosci-3813221-supplementary.xlsx]

## Sheet: Sucrose preference
Two-stage linear step-up procedure of Benjamini, Krieger and Yekutieli	Predicted (LS) Mean diff.	q value	Individual P Value
N:3 d vs. N:7 d	21.39	0.0432	0.02
N:3 d vs. N:15 d	18.28	0.0896	0.0462
N:3 d vs. N:30 d	11.64	0.2876	0.2028
N:3 d vs. N:60 d	9.991	0.3121	0.2609
N:3 d vs. S:3 d	11.15	0.2912	0.2223
N:3 d vs. S:7 d	0.3163	0.7114	0.9723
N:3 d vs. S:15 d	19.13	0.0866	0.0435
N:3 d vs. S:30 d	6.968	0.4536	0.4593
N:3 d vs. S:60 d	13.12	0.2195	0.1404
N:3 d vs. V:3 d	29.34	0.1057	0.0576
N:3 d vs. V:7 d	40.89	0.0002	<0.0001
N:3 d vs. V:15 d	49.55	<0.0001	<0.0001
N:3 d vs. V:30 d	57.8	<0.0001	<0.0001
N:3 d vs. V:60 d	42.8	0.0042	0.0013
N:3 d vs. M:3 d	53.19	<0.0001	<0.0001
N:3 d vs. M:7 d	5.549	0.4876	0.5317
N:3 d vs. M:15 d	10.5	0.2905	0.2175
N:3 d vs. M:30 d	22.44	0.0297	0.0123
N:3 d vs. M:60 d	11.44	0.3144	0.2651
N:7 d vs. N:15 d	-3.104	0.6022	0.7399
N:7 d vs. N:30 d	-9.754	0.3302	0.2977
N:7 d vs. N:60 d	-11.4	0.2905	0.2121
N:7 d vs. S:3 d	-10.24	0.3197	0.2743
N:7 d vs. S:7 d	-21.07	0.053	0.0254
N:7 d vs. S:15 d	-2.263	0.6512	0.8144
N:7 d vs. S:30 d	-14.42	0.215	0.136
N:7 d vs. S:60 d	-8.266	0.3891	0.365
N:7 d vs. V:3 d	7.954	0.5361	0.6081
N:7 d vs. V:7 d	19.5	0.0873	0.0444
N:7 d vs. V:15 d	28.16	0.0105	0.004
N:7 d vs. V:30 d	36.41	0.0004	<0.0001
N:7 d vs. V:60 d	21.41	0.1751	0.107
N:7 d vs. M:3 d	31.8	0.0078	0.0027
N:7 d vs. M:7 d	-15.84	0.1404	0.0837
N:7 d vs. M:15 d	-10.89	0.2905	0.2141
N:7 d vs. M:30 d	1.049	0.6865	0.9083
N:7 d vs. M:60 d	-9.954	0.37	0.3416
N:15 d vs. N:30 d	-6.649	0.4591	0.4773
N:15 d vs. N:60 d	-8.294	0.3891	0.3634
N:15 d vs. S:3 d	-7.137	0.4507	0.4456
N:15 d vs. S:7 d	-17.97	0.1043	0.0561
N:15 d vs. S:15 d	0.8417	0.6955	0.9304
N:15 d vs. S:30 d	-11.32	0.3042	0.2413
N:15 d vs. S:60 d	-5.162	0.5069	0.5713
N:15 d vs. V:3 d	11.06	0.4591	0.476
N:15 d vs. V:7 d	22.61	0.0432	0.0201
N:15 d vs. V:15 d	31.26	0.0046	0.0014
N:15 d vs. V:30 d	39.51	0.0001	<0.0001
N:15 d vs. V:60 d	24.51	0.1137	0.0653
N:15 d vs. M:3 d	34.9	0.0036	0.001
N:15 d vs. M:7 d	-12.74	0.2369	0.1636
N:15 d vs. M:15 d	-7.787	0.3925	0.3738
N:15 d vs. M:30 d	4.153	0.5541	0.6486
N:15 d vs. M:60 d	-6.85	0.4786	0.5125
N:30 d vs. N:60 d	-1.645	0.6773	0.8568
N:30 d vs. S:3 d	-0.4878	0.705	0.9584
N:30 d vs. S:7 d	-11.32	0.2947	0.2271
N:30 d vs. S:15 d	7.491	0.4457	0.4374
N:30 d vs. S:30 d	-4.668	0.5435	0.6282
N:30 d vs. S:60 d	1.487	0.6802	0.8703
N:30 d vs. V:3 d	17.71	0.307	0.2544
N:30 d vs. V:7 d	29.26	0.0078	0.0028
N:30 d vs. V:15 d	37.91	0.0005	0.0001
N:30 d vs. V:30 d	46.16	<0.0001	<0.0001
N:30 d vs. V:60 d	31.16	0.0432	0.0195
N:30 d vs. M:3 d	41.55	0.0005	0.0001
N:30 d vs. M:7 d	-6.086	0.4786	0.5045
N:30 d vs. M:15 d	-1.138	0.6832	0.8964
N:30 d vs. M:30 d	10.8	0.3042	0.2369
N:30 d vs. M:60 d	-0.2006	0.7129	0.9847
N:60 d vs. S:3 d	1.157	0.6832	0.899
N:60 d vs. S:7 d	-9.675	0.3288	0.2892
N:60 d vs. S:15 d	9.136	0.3656	0.3322
N:60 d vs. S:30 d	-3.023	0.6052	0.7479
N:60 d vs. S:60 d	3.132	0.597	0.724
N:60 d vs. V:3 d	19.35	0.2905	0.2089
N:60 d vs. V:7 d	30.9	0.0042	0.0013
N:60 d vs. V:15 d	39.56	0.0002	<0.0001
N:60 d vs. V:30 d	47.81	<0.0001	<0.0001
N:60 d vs. V:60 d	32.8	0.0301	0.0129
N:60 d vs. M:3 d	43.19	0.0002	<0.0001
N:60 d vs. M:7 d	-4.441	0.5368	0.6166
N:60 d vs. M:15 d	0.5065	0.7043	0.9524
N:60 d vs. M:30 d	12.45	0.2368	0.1618
N:60 d vs. M:60 d	1.444	0.6823	0.8879
S:3 d vs. S:7 d	-10.83	0.3042	0.2477
S:3 d vs. S:15 d	7.979	0.419	0.4082
S:3 d vs. S:30 d	-4.18	0.5608	0.6645
S:3 d vs. S:60 d	1.975	0.6586	0.8284
S:3 d vs. V:3 d	18.2	0.3042	0.2416
S:3 d vs. V:7 d	29.75	0.0071	0.0024
S:3 d vs. V:15 d	38.4	0.0005	0.0001
S:3 d vs. V:30 d	46.65	<0.0001	<0.0001
S:3 d vs. V:60 d	31.65	0.04	0.0177
S:3 d vs. M:3 d	42.04	0.0004	<0.0001
S:3 d vs. M:7 d	-5.598	0.4912	0.5392
S:3 d vs. M:15 d	-0.6505	0.6994	0.9407
S:3 d vs. M:30 d	11.29	0.2905	0.2165
S:3 d vs. M:60 d	0.2871	0.7118	0.9781
S:7 d vs. S:15 d	18.81	0.0988	0.0524
S:7 d vs. S:30 d	6.651	0.4684	0.4904
S:7 d vs. S:60 d	12.81	0.2368	0.1612
S:7 d vs. V:3 d	29.03	0.112	0.0627
S:7 d vs. V:7 d	40.58	0.0002	<0.0001
S:7 d vs. V:15 d	49.23	<0.0001	<0.0001
S:7 d vs. V:30 d	57.48	<0.0001	<0.0001
S:7 d vs. V:60 d	42.48	0.005	0.0016
S:7 d vs. M:3 d	52.87	<0.0001	<0.0001
S:7 d vs. M:7 d	5.233	0.5055	0.5659
S:7 d vs. M:15 d	10.18	0.3042	0.2454
S:7 d vs. M:30 d	22.12	0.0372	0.0162
S:7 d vs. M:60 d	11.12	0.3288	0.2883
S:15 d vs. S:30 d	-12.16	0.2912	0.2213
S:15 d vs. S:60 d	-6.003	0.4834	0.5236
S:15 d vs. V:3 d	10.22	0.4786	0.5149
S:15 d vs. V:7 d	21.77	0.0596	0.0294
S:15 d vs. V:15 d	30.42	0.0074	0.0025
S:15 d vs. V:30 d	38.67	0.0002	<0.0001
S:15 d vs. V:60 d	23.67	0.1349	0.0795
S:15 d vs. M:3 d	34.06	0.0054	0.0018
S:15 d vs. M:7 d	-13.58	0.2298	0.1503
S:15 d vs. M:15 d	-8.629	0.37	0.3412
S:15 d vs. M:30 d	3.312	0.597	0.7248
S:15 d vs. M:60 d	-7.691	0.4591	0.473
S:30 d vs. S:60 d	6.156	0.4786	0.5132
S:30 d vs. V:3 d	22.38	0.2342	0.1549
S:30 d vs. V:7 d	33.93	0.0029	0.0008
S:30 d vs. V:15 d	42.58	0.0002	<0.0001
S:30 d vs. V:30 d	50.83	<0.0001	<0.0001
S:30 d vs. V:60 d	35.83	0.0205	0.0084
S:30 d vs. M:3 d	46.22	0.0002	<0.0001
S:30 d vs. M:7 d	-1.418	0.6823	0.8802
S:30 d vs. M:15 d	3.53	0.5807	0.6966
S:30 d vs. M:30 d	15.47	0.1684	0.1016
S:30 d vs. M:60 d	4.468	0.5675	0.6767
S:60 d vs. V:3 d	16.22	0.3291	0.2919
S:60 d vs. V:7 d	27.77	0.0098	0.0036
S:60 d vs. V:15 d	36.43	0.0006	0.0002
S:60 d vs. V:30 d	44.68	<0.0001	<0.0001
S:60 d vs. V:60 d	29.67	0.0513	0.0242
S:60 d vs. M:3 d	40.06	0.0006	0.0001
S:60 d vs. M:7 d	-7.574	0.4072	0.3937
S:60 d vs. M:15 d	-2.626	0.6091	0.7572
S:60 d vs. M:30 d	9.315	0.3293	0.2945
S:60 d vs. M:60 d	-1.688	0.6802	0.8691
V:3 d vs. V:7 d	11.55	0.4536	0.4617
V:3 d vs. V:15 d	20.21	0.2847	0.1987
V:3 d vs. V:30 d	28.46	0.112	0.0635
V:3 d vs. V:60 d	13.45	0.4536	0.4578
V:3 d vs. M:3 d	23.84	0.22	0.1423
V:3 d vs. M:7 d	-23.79	0.1966	0.1229
V:3 d vs. M:15 d	-18.85	0.2905	0.2146
V:3 d vs. M:30 d	-6.905	0.5546	0.6532
V:3 d vs. M:60 d	-17.91	0.3171	0.2697
V:7 d vs. V:15 d	8.656	0.3994	0.3833
V:7 d vs. V:30 d	16.91	0.1171	0.0681
V:7 d vs. V:60 d	1.902	0.6823	0.8873
V:7 d vs. M:3 d	12.29	0.3069	0.2521
V:7 d vs. M:7 d	-35.34	0.0009	0.0002
V:7 d vs. M:15 d	-30.4	0.0035	0.001
V:7 d vs. M:30 d	-18.45	0.0979	0.0513
V:7 d vs. M:60 d	-29.46	0.0165	0.0066
V:15 d vs. V:30 d	8.249	0.3925	0.3713
V:15 d vs. V:60 d	-6.753	0.5368	0.6151
V:15 d vs. M:3 d	3.637	0.6012	0.7342
V:15 d vs. M:7 d	-44	<0.0001	<0.0001
V:15 d vs. M:15 d	-39.05	0.0002	<0.0001
V:15 d vs. M:30 d	-27.11	0.0116	0.0045
V:15 d vs. M:60 d	-38.11	0.0018	0.0005
V:30 d vs. V:60 d	-15	0.3042	0.2465
V:30 d vs. M:3 d	-4.613	0.5541	0.6468
V:30 d vs. M:7 d	-52.25	<0.0001	<0.0001
V:30 d vs. M:15 d	-47.3	<0.0001	<0.0001
V:30 d vs. M:30 d	-35.36	0.0004	<0.0001
V:30 d vs. M:60 d	-46.36	<0.0001	<0.0001
V:60 d vs. M:3 d	10.39	0.4536	0.4591
V:60 d vs. M:7 d	-37.25	0.0124	0.0049
V:60 d vs. M:15 d	-32.3	0.0298	0.0125
V:60 d vs. M:30 d	-20.36	0.1949	0.1204
V:60 d vs. M:60 d	-31.36	0.0546	0.0266
M:3 d vs. M:7 d	-47.64	<0.0001	<0.0001
M:3 d vs. M:15 d	-42.69	0.0002	<0.0001
M:3 d vs. M:30 d	-30.75	0.0085	0.0031
M:3 d vs. M:60 d	-41.75	0.0014	0.0004
M:7 d vs. M:15 d	4.948	0.5055	0.5603
M:7 d vs. M:30 d	16.89	0.1057	0.0584
M:7 d vs. M:60 d	5.886	0.5055	0.5657
M:15 d vs. M:30 d	11.94	0.2368	0.161
M:15 d vs. M:60 d	0.9376	0.695	0.9247
M:30 d vs. M:60 d	-11	0.3277	0.2835

## Sheet: NOx Cx
Two-stage linear step-up procedure of Benjamini, Krieger and Yekutieli	Predicted (LS) Mean diff.	q value	Individual P Value
N:3d vs. N:7 d	42.65	0.1934	0.1417
N:3d vs. N:15 d	34.24	0.2951	0.2551
N:3d vs. N:30 d	34.24	0.2951	0.2551
N:3d vs. N:60 d	56.42	0.1206	0.0769
N:3d vs. S:3d	-38.09	0.2556	0.206
N:3d vs. S:7 d	34.25	0.2862	0.2369
N:3d vs. S:15 d	55.38	0.1107	0.0673
N:3d vs. S:30 d	55.38	0.1107	0.0673
N:3d vs. S:60 d	-0.3498	0.7184	0.9907
N:3d vs. V:3d	-71.19	0.0409	0.0195
N:3d vs. V:7 d	-132	0.0003	<0.0001
N:3d vs. V:15 d	-51.95	0.1181	0.0744
N:3d vs. V:30 d	-51.95	0.1181	0.0744
N:3d vs. V:60 d	-7.901	0.6151	0.7841
N:3d vs. M:3d	-18.06	0.5203	0.5679
N:3d vs. M:7 d	19.47	0.4708	0.5001
N:3d vs. M:15 d	29.25	0.3637	0.3304
N:3d vs. M:30 d	29.25	0.3637	0.3304
N:3d vs. M:60 d	43.2	0.2054	0.152
N:7 d vs. N:15 d	-8.418	0.5997	0.7557
N:7 d vs. N:30 d	-8.418	0.5997	0.7557
N:7 d vs. N:60 d	13.76	0.5444	0.6334
N:7 d vs. S:3d	-80.74	0.0097	0.0036
N:7 d vs. S:7 d	-8.402	0.5997	0.7447
N:7 d vs. S:15 d	12.73	0.5444	0.6381
N:7 d vs. S:30 d	12.73	0.5444	0.6381
N:7 d vs. S:60 d	-43	0.1664	0.1146
N:7 d vs. V:3d	-113.8	0.0005	<0.0001
N:7 d vs. V:7 d	-174.6	<0.0001	<0.0001
N:7 d vs. V:15 d	-94.61	0.0018	0.0004
N:7 d vs. V:30 d	-94.61	0.0018	0.0004
N:7 d vs. V:60 d	-50.55	0.0933	0.0526
N:7 d vs. M:3d	-60.71	0.0705	0.0377
N:7 d vs. M:7 d	-23.18	0.3855	0.3699
N:7 d vs. M:15 d	-13.4	0.5406	0.6206
N:7 d vs. M:30 d	-13.4	0.5406	0.6206
N:7 d vs. M:60 d	0.5479	0.7184	0.9838
N:15 d vs. N:30 d	0	0.7184	>0.9999
N:15 d vs. N:60 d	22.18	0.4453	0.46
N:15 d vs. S:3d	-72.32	0.0279	0.012
N:15 d vs. S:7 d	0.01631	0.7184	0.9995
N:15 d vs. S:15 d	21.15	0.4453	0.4549
N:15 d vs. S:30 d	21.15	0.4453	0.4549
N:15 d vs. S:60 d	-34.59	0.2718	0.223
N:15 d vs. V:3d	-105.4	0.0016	0.0003
N:15 d vs. V:7 d	-166.2	<0.0001	<0.0001
N:15 d vs. V:15 d	-86.19	0.006	0.002
N:15 d vs. V:30 d	-86.19	0.006	0.002
N:15 d vs. V:60 d	-42.14	0.1699	0.122
N:15 d vs. M:3d	-52.29	0.1271	0.0838
N:15 d vs. M:7 d	-14.76	0.5293	0.5856
N:15 d vs. M:15 d	-4.981	0.6522	0.8601
N:15 d vs. M:30 d	-4.981	0.6522	0.8601
N:15 d vs. M:60 d	8.966	0.5997	0.7511
N:30 d vs. N:60 d	22.18	0.4453	0.46
N:30 d vs. S:3d	-72.32	0.0279	0.012
N:30 d vs. S:7 d	0.01631	0.7184	0.9995
N:30 d vs. S:15 d	21.15	0.4453	0.4549
N:30 d vs. S:30 d	21.15	0.4453	0.4549
N:30 d vs. S:60 d	-34.59	0.2718	0.223
N:30 d vs. V:3d	-105.4	0.0016	0.0003
N:30 d vs. V:7 d	-166.2	<0.0001	<0.0001
N:30 d vs. V:15 d	-86.19	0.006	0.002
N:30 d vs. V:30 d	-86.19	0.006	0.002
N:30 d vs. V:60 d	-42.14	0.1699	0.122
N:30 d vs. M:3d	-52.29	0.1271	0.0838
N:30 d vs. M:7 d	-14.76	0.5293	0.5856
N:30 d vs. M:15 d	-4.981	0.6522	0.8601
N:30 d vs. M:30 d	-4.981	0.6522	0.8601
N:30 d vs. M:60 d	8.966	0.5997	0.7511
N:60 d vs. S:3d	-94.5	0.0065	0.0022
N:60 d vs. S:7 d	-22.16	0.4453	0.443
N:60 d vs. S:15 d	-1.031	0.7184	0.9726
N:60 d vs. S:30 d	-1.031	0.7184	0.9726
N:60 d vs. S:60 d	-56.77	0.1038	0.0609
N:60 d vs. V:3d	-127.6	0.0004	<0.0001
N:60 d vs. V:7 d	-188.4	<0.0001	<0.0001
N:60 d vs. V:15 d	-108.4	0.0015	0.0003
N:60 d vs. V:30 d	-108.4	0.0015	0.0003
N:60 d vs. V:60 d	-64.32	0.0545	0.028
N:60 d vs. M:3d	-74.47	0.0421	0.0204
N:60 d vs. M:7 d	-36.94	0.2543	0.2024
N:60 d vs. M:15 d	-27.16	0.3842	0.3659
N:60 d vs. M:30 d	-27.16	0.3842	0.3659
N:60 d vs. M:60 d	-13.21	0.5582	0.6595
S:3d vs. S:7 d	72.34	0.0211	0.0088
S:3d vs. S:15 d	93.47	0.0045	0.0013
S:3d vs. S:30 d	93.47	0.0045	0.0013
S:3d vs. S:60 d	37.74	0.2404	0.184
S:3d vs. V:3d	-33.1	0.2863	0.2433
S:3d vs. V:7 d	-93.88	0.0045	0.0013
S:3d vs. V:15 d	-13.87	0.5406	0.6085
S:3d vs. V:30 d	-13.87	0.5406	0.6085
S:3d vs. V:60 d	30.18	0.3054	0.2663
S:3d vs. M:3d	20.03	0.4717	0.5045
S:3d vs. M:7 d	57.56	0.0678	0.0358
S:3d vs. M:15 d	67.34	0.0407	0.0191
S:3d vs. M:30 d	67.34	0.0407	0.0191
S:3d vs. M:60 d	81.29	0.0126	0.005
S:7 d vs. S:15 d	21.13	0.4437	0.4355
S:7 d vs. S:30 d	21.13	0.4437	0.4355
S:7 d vs. S:60 d	-34.6	0.2543	0.2031
S:7 d vs. V:3d	-105.4	0.0011	0.0002
S:7 d vs. V:7 d	-166.2	<0.0001	<0.0001
S:7 d vs. V:15 d	-86.2	0.0043	0.0012
S:7 d vs. V:30 d	-86.2	0.0043	0.0012
S:7 d vs. V:60 d	-42.15	0.154	0.1049
S:7 d vs. M:3d	-52.31	0.1177	0.0724
S:7 d vs. M:7 d	-14.78	0.5203	0.567
S:7 d vs. M:15 d	-4.998	0.6522	0.8534
S:7 d vs. M:30 d	-4.998	0.6522	0.8534
S:7 d vs. M:60 d	8.95	0.5997	0.7408
S:15 d vs. S:30 d	1.421e-14	0.7184	>0.9999
S:15 d vs. S:60 d	-55.73	0.0919	0.0512
S:15 d vs. V:3d	-126.6	0.0002	<0.0001
S:15 d vs. V:7 d	-187.3	<0.0001	<0.0001
S:15 d vs. V:15 d	-107.3	0.0009	0.0001
S:15 d vs. V:30 d	-107.3	0.0009	0.0001
S:15 d vs. V:60 d	-63.28	0.0422	0.0213
S:15 d vs. M:3d	-73.44	0.0353	0.016
S:15 d vs. M:7 d	-35.91	0.2404	0.1867
S:15 d vs. M:15 d	-26.13	0.38	0.3563
S:15 d vs. M:30 d	-26.13	0.38	0.3563
S:15 d vs. M:60 d	-12.18	0.5582	0.6665
S:30 d vs. S:60 d	-55.73	0.0919	0.0512
S:30 d vs. V:3d	-126.6	0.0002	<0.0001
S:30 d vs. V:7 d	-187.3	<0.0001	<0.0001
S:30 d vs. V:15 d	-107.3	0.0009	0.0001
S:30 d vs. V:30 d	-107.3	0.0009	0.0001
S:30 d vs. V:60 d	-63.28	0.0422	0.0213
S:30 d vs. M:3d	-73.44	0.0353	0.016
S:30 d vs. M:7 d	-35.91	0.2404	0.1867
S:30 d vs. M:15 d	-26.13	0.38	0.3563
S:30 d vs. M:30 d	-26.13	0.38	0.3563
S:30 d vs. M:60 d	-12.18	0.5582	0.6665
S:60 d vs. V:3d	-70.84	0.0315	0.0138
S:60 d vs. V:7 d	-131.6	0.0001	<0.0001
S:60 d vs. V:15 d	-51.6	0.1022	0.0592
S:60 d vs. V:30 d	-51.6	0.1022	0.0592
S:60 d vs. V:60 d	-7.551	0.6151	0.7802
S:60 d vs. M:3d	-17.71	0.5154	0.555
S:60 d vs. M:7 d	19.82	0.4464	0.4644
S:60 d vs. M:15 d	29.6	0.3315	0.2963
S:60 d vs. M:30 d	29.6	0.3315	0.2963
S:60 d vs. M:60 d	43.55	0.1736	0.1259
V:3d vs. V:7 d	-60.77	0.0651	0.0339
V:3d vs. V:15 d	19.24	0.4528	0.4777
V:3d vs. V:30 d	19.24	0.4528	0.4777
V:3d vs. V:60 d	63.29	0.0422	0.0213
V:3d vs. M:3d	53.13	0.1226	0.079
V:3d vs. M:7 d	90.66	0.0043	0.0012
V:3d vs. M:15 d	100.4	0.0025	0.0006
V:3d vs. M:30 d	100.4	0.0025	0.0006
V:3d vs. M:60 d	114.4	0.0008	0.0001
V:7 d vs. V:15 d	80.01	0.0101	0.0039
V:7 d vs. V:30 d	80.01	0.0101	0.0039
V:7 d vs. V:60 d	124.1	0.0002	<0.0001
V:7 d vs. M:3d	113.9	0.0014	0.0003
V:7 d vs. M:7 d	151.4	<0.0001	<0.0001
V:7 d vs. M:15 d	161.2	<0.0001	<0.0001
V:7 d vs. M:30 d	161.2	<0.0001	<0.0001
V:7 d vs. M:60 d	175.2	<0.0001	<0.0001
V:15 d vs. V:30 d	0	0.7184	>0.9999
V:15 d vs. V:60 d	44.05	0.1342	0.0904
V:15 d vs. M:3d	33.89	0.2863	0.2418
V:15 d vs. M:7 d	71.42	0.0165	0.0068
V:15 d vs. M:15 d	81.21	0.0094	0.0034
V:15 d vs. M:30 d	81.21	0.0094	0.0034
V:15 d vs. M:60 d	95.15	0.0027	0.0007
V:30 d vs. V:60 d	44.05	0.1342	0.0904
V:30 d vs. M:3d	33.89	0.2863	0.2418
V:30 d vs. M:7 d	71.42	0.0165	0.0068
V:30 d vs. M:15 d	81.21	0.0094	0.0034
V:30 d vs. M:30 d	81.21	0.0094	0.0034
V:30 d vs. M:60 d	95.15	0.0027	0.0007
V:60 d vs. M:3d	-10.16	0.596	0.7248
V:60 d vs. M:7 d	27.37	0.3301	0.2902
V:60 d vs. M:15 d	37.16	0.228	0.172
V:60 d vs. M:30 d	37.16	0.228	0.172
V:60 d vs. M:60 d	51.1	0.1038	0.0616
M:3d vs. M:7 d	37.53	0.2492	0.1954
M:3d vs. M:15 d	47.31	0.1665	0.1171
M:3d vs. M:30 d	47.31	0.1665	0.1171
M:3d vs. M:60 d	61.26	0.0802	0.0435
M:7 d vs. M:15 d	9.782	0.5938	0.7178
M:7 d vs. M:30 d	9.782	0.5938	0.7178
M:7 d vs. M:60 d	23.73	0.3945	0.3815
M:15 d vs. M:30 d	0	0.7184	>0.9999
M:15 d vs. M:60 d	13.95	0.5406	0.6218
M:30 d vs. M:60 d	13.95	0.5406	0.6218

## Sheet: NOx striatum
Two-stage linear step-up procedure of Benjamini, Krieger and Yekutieli	Predicted (LS) Mean diff.	q value	Individual P Value
N:3d vs. N:7 d	60.47	0.0004	0.0002
N:3d vs. N:15 d	43.56	0.0086	0.0057
N:3d vs. N:30 d	27.96	0.0745	0.0723
N:3d vs. N:60 d	42.07	0.0139	0.0104
N:3d vs. S:3d	-5.072	0.4548	0.7527
N:3d vs. S:7 d	53.12	0.0014	0.0009
N:3d vs. S:15 d	48.21	0.0037	0.0023
N:3d vs. S:30 d	27.22	0.091	0.0935
N:3d vs. S:60 d	64.41	0.0006	0.0003
N:3d vs. V:3d	-44.34	0.0101	0.007
N:3d vs. V:7 d	-60.73	0.0006	0.0003
N:3d vs. V:15 d	21.1	0.1632	0.192
N:3d vs. V:30 d	-103.7	<0.0001	<0.0001
N:3d vs. V:60 d	33.27	0.0571	0.0539
N:3d vs. M:3d	-3.895	0.4816	0.8088
N:3d vs. M:7 d	54.37	0.0018	0.0011
N:3d vs. M:15 d	39.26	0.0207	0.0165
N:3d vs. M:30 d	17.38	0.2361	0.3099
N:3d vs. M:60 d	62.22	0.0002	0.0001
N:7 d vs. N:15 d	-16.9	0.1987	0.2517
N:7 d vs. N:30 d	-32.51	0.0346	0.0291
N:7 d vs. N:60 d	-18.39	0.1865	0.2345
N:7 d vs. S:3d	-65.54	0.0001	<0.0001
N:7 d vs. S:7 d	-7.345	0.3974	0.6173
N:7 d vs. S:15 d	-12.26	0.29	0.4049
N:7 d vs. S:30 d	-33.25	0.0375	0.0333
N:7 d vs. S:60 d	3.941	0.4816	0.8104
N:7 d vs. V:3d	-104.8	<0.0001	<0.0001
N:7 d vs. V:7 d	-121.2	<0.0001	<0.0001
N:7 d vs. V:15 d	-39.36	0.016	0.0122
N:7 d vs. V:30 d	-164.2	<0.0001	<0.0001
N:7 d vs. V:60 d	-27.2	0.0953	0.1004
N:7 d vs. M:3d	-64.36	0.0002	<0.0001
N:7 d vs. M:7 d	-6.096	0.4354	0.6925
N:7 d vs. M:15 d	-21.2	0.1504	0.1711
N:7 d vs. M:30 d	-43.08	0.0139	0.0101
N:7 d vs. M:60 d	1.75	0.5263	0.9052
N:15 d vs. N:30 d	-15.61	0.2243	0.2896
N:15 d vs. N:60 d	-1.49	0.5338	0.923
N:15 d vs. S:3d	-48.64	0.0035	0.0022
N:15 d vs. S:7 d	9.558	0.3508	0.5158
N:15 d vs. S:15 d	4.642	0.4548	0.7521
N:15 d vs. S:30 d	-16.34	0.2243	0.2903
N:15 d vs. S:60 d	20.84	0.1692	0.2065
N:15 d vs. V:3d	-87.91	<0.0001	<0.0001
N:15 d vs. V:7 d	-104.3	<0.0001	<0.0001
N:15 d vs. V:15 d	-22.46	0.1328	0.1474
N:15 d vs. V:30 d	-147.2	<0.0001	<0.0001
N:15 d vs. V:60 d	-10.3	0.3568	0.5312
N:15 d vs. M:3d	-47.46	0.0043	0.0027
N:15 d vs. M:7 d	10.81	0.3332	0.4837
N:15 d vs. M:15 d	-4.302	0.4687	0.7801
N:15 d vs. M:30 d	-26.18	0.1059	0.1136
N:15 d vs. M:60 d	18.65	0.1692	0.2063
N:30 d vs. N:60 d	14.12	0.2653	0.3606
N:30 d vs. S:3d	-33.03	0.0384	0.0344
N:30 d vs. S:7 d	25.17	0.0879	0.0894
N:30 d vs. S:15 d	20.25	0.1504	0.1704
N:30 d vs. S:30 d	-0.7364	0.5475	0.9619
N:30 d vs. S:60 d	36.45	0.0345	0.0287
N:30 d vs. V:3d	-72.3	<0.0001	<0.0001
N:30 d vs. V:7 d	-88.68	<0.0001	<0.0001
N:30 d vs. V:15 d	-6.853	0.4202	0.6566
N:30 d vs. V:30 d	-131.6	<0.0001	<0.0001
N:30 d vs. V:60 d	5.313	0.4548	0.7464
N:30 d vs. M:3d	-31.85	0.0445	0.0412
N:30 d vs. M:7 d	26.42	0.0879	0.0892
N:30 d vs. M:15 d	11.31	0.3257	0.4637
N:30 d vs. M:30 d	-10.57	0.3517	0.5202
N:30 d vs. M:60 d	34.26	0.027	0.0217
N:60 d vs. S:3d	-47.15	0.0066	0.0043
N:60 d vs. S:7 d	11.05	0.3304	0.474
N:60 d vs. S:15 d	6.132	0.4354	0.6908
N:60 d vs. S:30 d	-14.86	0.2645	0.3571
N:60 d vs. S:60 d	22.33	0.1632	0.1929
N:60 d vs. V:3d	-86.42	<0.0001	<0.0001
N:60 d vs. V:7 d	-102.8	<0.0001	<0.0001
N:60 d vs. V:15 d	-20.97	0.1632	0.1947
N:60 d vs. V:30 d	-145.8	<0.0001	<0.0001
N:60 d vs. V:60 d	-8.806	0.3949	0.6062
N:60 d vs. M:3d	-45.97	0.008	0.0053
N:60 d vs. M:7 d	12.3	0.317	0.4456
N:60 d vs. M:15 d	-2.812	0.5062	0.8613
N:60 d vs. M:30 d	-24.69	0.1345	0.1505
N:60 d vs. M:60 d	20.14	0.1632	0.1933
S:3d vs. S:7 d	58.19	0.0006	0.0003
S:3d vs. S:15 d	53.28	0.0014	0.0008
S:3d vs. S:30 d	32.29	0.0507	0.0473
S:3d vs. S:60 d	69.48	0.0002	0.0001
S:3d vs. V:3d	-39.27	0.0207	0.0165
S:3d vs. V:7 d	-55.66	0.0014	0.0008
S:3d vs. V:15 d	26.18	0.1002	0.1065
S:3d vs. V:30 d	-98.61	<0.0001	<0.0001
S:3d vs. V:60 d	38.34	0.0326	0.0269
S:3d vs. M:3d	1.177	0.5388	0.9417
S:3d vs. M:7 d	59.44	0.0007	0.0004
S:3d vs. M:15 d	44.33	0.0101	0.007
S:3d vs. M:30 d	22.46	0.1632	0.1905
S:3d vs. M:60 d	67.29	<0.0001	<0.0001
S:7 d vs. S:15 d	-4.916	0.4535	0.738
S:7 d vs. S:30 d	-25.9	0.0913	0.0954
S:7 d vs. S:60 d	11.29	0.3372	0.4926
S:7 d vs. V:3d	-97.46	<0.0001	<0.0001
S:7 d vs. V:7 d	-113.9	<0.0001	<0.0001
S:7 d vs. V:15 d	-32.02	0.0443	0.0401
S:7 d vs. V:30 d	-156.8	<0.0001	<0.0001
S:7 d vs. V:60 d	-19.85	0.1832	0.2287
S:7 d vs. M:3d	-57.02	0.0007	0.0004
S:7 d vs. M:7 d	1.249	0.5381	0.9354
S:7 d vs. M:15 d	-13.86	0.2682	0.3695
S:7 d vs. M:30 d	-35.74	0.0366	0.0319
S:7 d vs. M:60 d	9.095	0.358	0.5363
S:15 d vs. S:30 d	-20.99	0.1531	0.1755
S:15 d vs. S:60 d	16.2	0.246	0.3253
S:15 d vs. V:3d	-92.55	<0.0001	<0.0001
S:15 d vs. V:7 d	-108.9	<0.0001	<0.0001
S:15 d vs. V:15 d	-27.1	0.0822	0.0813
S:15 d vs. V:30 d	-151.9	<0.0001	<0.0001
S:15 d vs. V:60 d	-14.94	0.2662	0.3642
S:15 d vs. M:3d	-52.1	0.0018	0.0011
S:15 d vs. M:7 d	6.165	0.4354	0.6892
S:15 d vs. M:15 d	-8.944	0.3702	0.5619
S:15 d vs. M:30 d	-30.82	0.0658	0.0632
S:15 d vs. M:60 d	14.01	0.2565	0.3415
S:30 d vs. S:60 d	37.19	0.0366	0.0316
S:30 d vs. V:3d	-71.56	<0.0001	<0.0001
S:30 d vs. V:7 d	-87.95	<0.0001	<0.0001
S:30 d vs. V:15 d	-6.117	0.4401	0.704
S:30 d vs. V:30 d	-130.9	<0.0001	<0.0001
S:30 d vs. V:60 d	6.049	0.4484	0.7231
S:30 d vs. M:3d	-31.11	0.0586	0.0558
S:30 d vs. M:7 d	27.15	0.091	0.0943
S:30 d vs. M:15 d	12.04	0.3216	0.455
S:30 d vs. M:30 d	-9.836	0.3702	0.5648
S:30 d vs. M:60 d	35	0.031	0.0252
S:60 d vs. V:3d	-108.7	<0.0001	<0.0001
S:60 d vs. V:7 d	-125.1	<0.0001	<0.0001
S:60 d vs. V:15 d	-43.31	0.0166	0.0128
S:60 d vs. V:30 d	-168.1	<0.0001	<0.0001
S:60 d vs. V:60 d	-31.14	0.0863	0.0862
S:60 d vs. M:3d	-68.3	0.0003	0.0001
S:60 d vs. M:7 d	-10.04	0.3695	0.5569
S:60 d vs. M:15 d	-25.15	0.1302	0.1432
S:60 d vs. M:30 d	-47.02	0.0139	0.0104
S:60 d vs. M:60 d	-2.191	0.5226	0.8939
V:3d vs. V:7 d	-16.39	0.2361	0.31
V:3d vs. V:15 d	65.44	0.0002	0.0001
V:3d vs. V:30 d	-59.34	0.0004	0.0002
V:3d vs. V:60 d	77.61	<0.0001	<0.0001
V:3d vs. M:3d	40.45	0.0175	0.0136
V:3d vs. M:7 d	98.71	<0.0001	<0.0001
V:3d vs. M:15 d	83.6	<0.0001	<0.0001
V:3d vs. M:30 d	61.73	0.0009	0.0005
V:3d vs. M:60 d	106.6	<0.0001	<0.0001
V:7 d vs. V:15 d	81.83	<0.0001	<0.0001
V:7 d vs. V:30 d	-42.96	0.0095	0.0064
V:7 d vs. V:60 d	94	<0.0001	<0.0001
V:7 d vs. M:3d	56.83	0.0012	0.0006
V:7 d vs. M:7 d	115.1	<0.0001	<0.0001
V:7 d vs. M:15 d	99.99	<0.0001	<0.0001
V:7 d vs. M:30 d	78.11	<0.0001	<0.0001
V:7 d vs. M:60 d	122.9	<0.0001	<0.0001
V:15 d vs. V:30 d	-124.8	<0.0001	<0.0001
V:15 d vs. V:60 d	12.17	0.3304	0.4766
V:15 d vs. M:3d	-25	0.1137	0.123
V:15 d vs. M:7 d	33.27	0.0445	0.0412
V:15 d vs. M:15 d	18.16	0.2045	0.2609
V:15 d vs. M:30 d	-3.719	0.489	0.8275
V:15 d vs. M:60 d	41.11	0.0124	0.0089
V:30 d vs. V:60 d	137	<0.0001	<0.0001
V:30 d vs. M:3d	99.79	<0.0001	<0.0001
V:30 d vs. M:7 d	158.1	<0.0001	<0.0001
V:30 d vs. M:15 d	142.9	<0.0001	<0.0001
V:30 d vs. M:30 d	121.1	<0.0001	<0.0001
V:30 d vs. M:60 d	165.9	<0.0001	<0.0001
V:60 d vs. M:3d	-37.16	0.0366	0.0318
V:60 d vs. M:7 d	21.1	0.1763	0.2184
V:60 d vs. M:15 d	5.994	0.4484	0.7255
V:60 d vs. M:30 d	-15.89	0.2728	0.3784
V:60 d vs. M:60 d	28.95	0.0822	0.0807
M:3d vs. M:7 d	58.27	0.0009	0.0005
M:3d vs. M:15 d	43.16	0.0121	0.0086
M:3d vs. M:30 d	21.28	0.1745	0.2146
M:3d vs. M:60 d	66.11	0.0001	<0.0001
M:7 d vs. M:15 d	-15.11	0.2603	0.349
M:7 d vs. M:30 d	-36.99	0.0371	0.0325
M:7 d vs. M:60 d	7.846	0.3956	0.6108
M:15 d vs. M:30 d	-21.88	0.1681	0.2021
M:15 d vs. M:60 d	22.95	0.1272	0.1388
M:30 d vs. M:60 d	44.83	0.0107	0.0075

## Sheet: NOx Midbrain
Two-stage linear step-up procedure of Benjamini, Krieger and Yekutieli	Predicted (LS) Mean diff.	q value	Individual P Value
N:3d vs. N:7 d	74.78	0.0035	0.0017
N:3d vs. N:15 d	82.53	0.0014	0.0006
N:3d vs. N:30 d	61.83	0.0116	0.0061
N:3d vs. N:60 d	68.84	0.0074	0.0037
N:3d vs. S:3d	21.89	0.3273	0.3447
N:3d vs. S:7 d	83.7	0.0013	0.0005
N:3d vs. S:15 d	80.26	0.0018	0.0008
N:3d vs. S:30 d	57.68	0.0227	0.0143
N:3d vs. S:60 d	64.32	0.0288	0.0191
N:3d vs. V:3d	-34.15	0.1829	0.168
N:3d vs. V:7 d	-41.02	0.0864	0.0654
N:3d vs. V:15 d	-31.13	0.1776	0.1601
N:3d vs. V:30 d	-54.33	0.0305	0.0207
N:3d vs. V:60 d	78.63	0.0014	0.0006
N:3d vs. M:3d	12.77	0.4737	0.6042
N:3d vs. M:7 d	51.53	0.0402	0.028
N:3d vs. M:15 d	78.9	0.0021	0.001
N:3d vs. M:30 d	39.21	0.1342	0.1141
N:3d vs. M:60 d	85.84	0.001	0.0004
N:7 d vs. N:15 d	7.744	0.5399	0.7483
N:7 d vs. N:30 d	-12.95	0.4603	0.5754
N:7 d vs. N:60 d	-5.946	0.5604	0.8054
N:7 d vs. S:3d	-52.89	0.0428	0.0308
N:7 d vs. S:7 d	8.917	0.5199	0.7118
N:7 d vs. S:15 d	5.48	0.5609	0.8204
N:7 d vs. S:30 d	-17.1	0.4075	0.4792
N:7 d vs. S:60 d	-10.46	0.5199	0.7074
N:7 d vs. V:3d	-108.9	0.0002	<0.0001
N:7 d vs. V:7 d	-115.8	<0.0001	<0.0001
N:7 d vs. V:15 d	-105.9	<0.0001	<0.0001
N:7 d vs. V:30 d	-129.1	<0.0001	<0.0001
N:7 d vs. V:60 d	3.846	0.5724	0.8678
N:7 d vs. M:3d	-62.01	0.0267	0.0173
N:7 d vs. M:7 d	-23.25	0.3245	0.3367
N:7 d vs. M:15 d	4.121	0.5724	0.8644
N:7 d vs. M:30 d	-35.57	0.1829	0.1671
N:7 d vs. M:60 d	11.05	0.4909	0.647
N:15 d vs. N:30 d	-20.7	0.3413	0.3715
N:15 d vs. N:60 d	-13.69	0.4598	0.5708
N:15 d vs. S:3d	-60.64	0.022	0.0137
N:15 d vs. S:7 d	1.173	0.5981	0.9612
N:15 d vs. S:15 d	-2.264	0.5876	0.9252
N:15 d vs. S:30 d	-24.84	0.3012	0.3048
N:15 d vs. S:60 d	-18.21	0.4257	0.514
N:15 d vs. V:3d	-116.7	<0.0001	<0.0001
N:15 d vs. V:7 d	-123.5	<0.0001	<0.0001
N:15 d vs. V:15 d	-113.7	<0.0001	<0.0001
N:15 d vs. V:30 d	-136.9	<0.0001	<0.0001
N:15 d vs. V:60 d	-3.898	0.5724	0.866
N:15 d vs. M:3d	-69.75	0.0139	0.0077
N:15 d vs. M:7 d	-30.99	0.2152	0.2013
N:15 d vs. M:15 d	-3.623	0.5754	0.8806
N:15 d vs. M:30 d	-43.31	0.1133	0.0934
N:15 d vs. M:60 d	3.311	0.5756	0.8909
N:30 d vs. N:60 d	7.007	0.5429	0.7617
N:30 d vs. S:3d	-39.94	0.1062	0.0867
N:30 d vs. S:7 d	21.87	0.3273	0.3451
N:30 d vs. S:15 d	18.43	0.3823	0.4258
N:30 d vs. S:30 d	-4.145	0.5724	0.8576
N:30 d vs. S:60 d	2.491	0.5876	0.9264
N:30 d vs. V:3d	-95.98	0.0005	0.0002
N:30 d vs. V:7 d	-102.8	<0.0001	<0.0001
N:30 d vs. V:15 d	-92.96	0.0002	<0.0001
N:30 d vs. V:30 d	-116.2	<0.0001	<0.0001
N:30 d vs. V:60 d	16.8	0.3918	0.4465
N:30 d vs. M:3d	-49.05	0.0663	0.0491
N:30 d vs. M:7 d	-10.3	0.4914	0.656
N:30 d vs. M:15 d	17.07	0.4012	0.4606
N:30 d vs. M:30 d	-22.62	0.3356	0.3596
N:30 d vs. M:60 d	24.01	0.2993	0.3003
N:60 d vs. S:3d	-46.95	0.0728	0.0544
N:60 d vs. S:7 d	14.86	0.4427	0.5384
N:60 d vs. S:15 d	11.43	0.4909	0.636
N:60 d vs. S:30 d	-11.15	0.4909	0.6442
N:60 d vs. S:60 d	-4.516	0.5724	0.8712
N:60 d vs. V:3d	-103	0.0004	0.0001
N:60 d vs. V:7 d	-109.9	<0.0001	<0.0001
N:60 d vs. V:15 d	-99.97	0.0001	<0.0001
N:60 d vs. V:30 d	-123.2	<0.0001	<0.0001
N:60 d vs. V:60 d	9.792	0.5	0.6718
N:60 d vs. M:3d	-56.06	0.0428	0.0309
N:60 d vs. M:7 d	-17.3	0.4069	0.474
N:60 d vs. M:15 d	10.07	0.5005	0.6767
N:60 d vs. M:30 d	-29.62	0.2546	0.249
N:60 d vs. M:60 d	17	0.4075	0.4817
S:3d vs. S:7 d	61.81	0.0196	0.012
S:3d vs. S:15 d	58.37	0.0267	0.0175
S:3d vs. S:30 d	35.8	0.159	0.1406
S:3d vs. S:60 d	42.43	0.1505	0.1305
S:3d vs. V:3d	-56.04	0.0428	0.0309
S:3d vs. V:7 d	-62.91	0.0139	0.0077
S:3d vs. V:15 d	-53.02	0.0347	0.0239
S:3d vs. V:30 d	-76.22	0.0044	0.0022
S:3d vs. V:60 d	56.74	0.0249	0.0159
S:3d vs. M:3d	-9.114	0.524	0.7218
S:3d vs. M:7 d	29.65	0.2345	0.2213
S:3d vs. M:15 d	57.01	0.03	0.0202
S:3d vs. M:30 d	17.32	0.4163	0.4991
S:3d vs. M:60 d	63.95	0.0164	0.0095
S:7 d vs. S:15 d	-3.437	0.5756	0.8867
S:7 d vs. S:30 d	-26.01	0.2841	0.2827
S:7 d vs. S:60 d	-19.38	0.4094	0.4873
S:7 d vs. V:3d	-117.9	<0.0001	<0.0001
S:7 d vs. V:7 d	-124.7	<0.0001	<0.0001
S:7 d vs. V:15 d	-114.8	<0.0001	<0.0001
S:7 d vs. V:30 d	-138	<0.0001	<0.0001
S:7 d vs. V:60 d	-5.071	0.5617	0.8263
S:7 d vs. M:3d	-70.92	0.0126	0.0068
S:7 d vs. M:7 d	-32.16	0.1995	0.1849
S:7 d vs. M:15 d	-4.796	0.5694	0.8425
S:7 d vs. M:30 d	-44.49	0.1052	0.085
S:7 d vs. M:60 d	2.138	0.5876	0.9294
S:15 d vs. S:30 d	-22.58	0.3299	0.3507
S:15 d vs. S:60 d	-15.94	0.4598	0.5676
S:15 d vs. V:3d	-114.4	<0.0001	<0.0001
S:15 d vs. V:7 d	-121.3	<0.0001	<0.0001
S:15 d vs. V:15 d	-111.4	<0.0001	<0.0001
S:15 d vs. V:30 d	-134.6	<0.0001	<0.0001
S:15 d vs. V:60 d	-1.634	0.5934	0.9436
S:15 d vs. M:3d	-67.49	0.0167	0.0098
S:15 d vs. M:7 d	-28.73	0.2476	0.2358
S:15 d vs. M:15 d	-1.359	0.5974	0.9551
S:15 d vs. M:30 d	-41.05	0.1334	0.1115
S:15 d vs. M:60 d	5.575	0.5609	0.8173
S:30 d vs. S:60 d	6.635	0.5609	0.8118
S:30 d vs. V:3d	-91.84	0.0014	0.0006
S:30 d vs. V:7 d	-98.7	0.0002	<0.0001
S:30 d vs. V:15 d	-88.82	0.0006	0.0002
S:30 d vs. V:30 d	-112	<0.0001	<0.0001
S:30 d vs. V:60 d	20.94	0.3387	0.3658
S:30 d vs. M:3d	-44.91	0.1039	0.0822
S:30 d vs. M:7 d	-6.15	0.5592	0.7988
S:30 d vs. M:15 d	21.22	0.3467	0.3803
S:30 d vs. M:30 d	-18.47	0.4069	0.4711
S:30 d vs. M:60 d	28.15	0.253	0.2453
S:60 d vs. V:3d	-98.47	0.0024	0.0011
S:60 d vs. V:7 d	-105.3	0.0005	0.0002
S:60 d vs. V:15 d	-95.45	0.0015	0.0006
S:60 d vs. V:30 d	-118.7	0.0002	<0.0001
S:60 d vs. V:60 d	14.31	0.4737	0.5961
S:60 d vs. M:3d	-51.54	0.102	0.0798
S:60 d vs. M:7 d	-12.79	0.4909	0.6465
S:60 d vs. M:15 d	14.58	0.4737	0.601
S:60 d vs. M:30 d	-25.11	0.3527	0.3899
S:60 d vs. M:60 d	21.52	0.3897	0.4408
V:3d vs. V:7 d	-6.868	0.5495	0.7804
V:3d vs. V:15 d	3.019	0.5799	0.9024
V:3d vs. V:30 d	-20.18	0.3842	0.4313
V:3d vs. V:60 d	112.8	<0.0001	<0.0001
V:3d vs. M:3d	46.93	0.1052	0.0848
V:3d vs. M:7 d	85.69	0.0026	0.0012
V:3d vs. M:15 d	113.1	0.0001	<0.0001
V:3d vs. M:30 d	73.36	0.0139	0.0078
V:3d vs. M:60 d	120	<0.0001	<0.0001
V:7 d vs. V:15 d	9.887	0.4914	0.6537
V:7 d vs. V:30 d	-13.31	0.4598	0.5648
V:7 d vs. V:60 d	119.6	<0.0001	<0.0001
V:7 d vs. M:3d	53.8	0.0428	0.0313
V:7 d vs. M:7 d	92.55	0.0004	0.0001
V:7 d vs. M:15 d	119.9	<0.0001	<0.0001
V:7 d vs. M:30 d	80.23	0.0034	0.0016
V:7 d vs. M:60 d	126.9	<0.0001	<0.0001
V:15 d vs. V:30 d	-23.2	0.3104	0.3168
V:15 d vs. V:60 d	109.8	<0.0001	<0.0001
V:15 d vs. M:3d	43.91	0.1001	0.0775
V:15 d vs. M:7 d	82.67	0.0014	0.0006
V:15 d vs. M:15 d	110	<0.0001	<0.0001
V:15 d vs. M:30 d	70.34	0.0103	0.0053
V:15 d vs. M:60 d	117	<0.0001	<0.0001
V:30 d vs. V:60 d	133	<0.0001	<0.0001
V:30 d vs. M:3d	67.11	0.0172	0.0102
V:30 d vs. M:7 d	105.9	0.0001	<0.0001
V:30 d vs. M:15 d	133.2	<0.0001	<0.0001
V:30 d vs. M:30 d	93.54	0.0012	0.0004
V:30 d vs. M:60 d	140.2	<0.0001	<0.0001
V:60 d vs. M:3d	-65.85	0.0156	0.0089
V:60 d vs. M:7 d	-27.09	0.2527	0.2429
V:60 d vs. M:15 d	0.2752	0.6131	0.9905
V:60 d vs. M:30 d	-39.42	0.1334	0.1123
V:60 d vs. M:60 d	7.209	0.5414	0.755
M:3d vs. M:7 d	38.76	0.1514	0.1326
M:3d vs. M:15 d	66.13	0.0188	0.0113
M:3d vs. M:30 d	26.44	0.3193	0.3285
M:3d vs. M:60 d	73.06	0.0103	0.0053
M:7 d vs. M:15 d	27.37	0.2621	0.2585
M:7 d vs. M:30 d	-12.32	0.4909	0.6304
M:7 d vs. M:60 d	34.3	0.1766	0.1577
M:15 d vs. M:30 d	-39.69	0.144	0.1237
M:15 d vs. M:60 d	6.934	0.5482	0.7739
M:30 d vs. M:60 d	46.63	0.0932	0.0713

## Sheet: NOx AccN
Two-stage linear step-up procedure of Benjamini, Krieger and Yekutieli	Predicted (LS) Mean diff.	q value	Individual P Value
N:3d vs. N:7 d	53.98	0.0439	0.0245
N:3d vs. N:15 d	39.2	0.1342	0.0998
N:3d vs. N:30 d	31.63	0.2087	0.1665
N:3d vs. N:60 d	38.29	0.1667	0.1267
N:3d vs. S:3d	8.933	0.5477	0.7052
N:3d vs. S:7 d	49.32	0.0544	0.0324
N:3d vs. S:15 d	56.93	0.0277	0.014
N:3d vs. S:30 d	37.24	0.1566	0.1176
N:3d vs. S:60 d	59.7	0.0346	0.0185
N:3d vs. V:3d	-56.78	0.0439	0.0248
N:3d vs. V:7 d	-21.68	0.363	0.3598
N:3d vs. V:15 d	-12.51	0.5128	0.6154
N:3d vs. V:30 d	-74.75	0.0071	0.0021
N:3d vs. V:60 d	-30.67	0.2492	0.22
N:3d vs. M:3d	-4.76	0.6028	0.8402
N:3d vs. M:7 d	48.04	0.0598	0.0371
N:3d vs. M:15 d	54.65	0.0345	0.0182
N:3d vs. M:30 d	21.25	0.4055	0.4301
N:3d vs. M:60 d	60.68	0.0246	0.0118
N:7 d vs. N:15 d	-14.78	0.4487	0.5072
N:7 d vs. N:30 d	-22.35	0.3132	0.2959
N:7 d vs. N:60 d	-15.69	0.4487	0.5069
N:7 d vs. S:3d	-45.05	0.0712	0.0457
N:7 d vs. S:7 d	-4.658	0.5967	0.827
N:7 d vs. S:15 d	2.95	0.6315	0.8899
N:7 d vs. S:30 d	-16.74	0.4176	0.4527
N:7 d vs. S:60 d	5.719	0.59	0.8086
N:7 d vs. V:3d	-110.8	<0.0001	<0.0001
N:7 d vs. V:7 d	-75.66	0.0037	0.001
N:7 d vs. V:15 d	-66.49	0.0155	0.006
N:7 d vs. V:30 d	-128.7	<0.0001	<0.0001
N:7 d vs. V:60 d	-84.65	0.0023	0.0006
N:7 d vs. M:3d	-58.74	0.0209	0.0098
N:7 d vs. M:7 d	-5.939	0.5793	0.7805
N:7 d vs. M:15 d	0.6715	0.6626	0.9749
N:7 d vs. M:30 d	-32.73	0.2438	0.2051
N:7 d vs. M:60 d	6.698	0.5767	0.7635
N:15 d vs. N:30 d	-7.572	0.5554	0.7224
N:15 d vs. N:60 d	-0.9094	0.6623	0.9693
N:15 d vs. S:3d	-30.27	0.215	0.1764
N:15 d vs. S:7 d	10.12	0.5191	0.635
N:15 d vs. S:15 d	17.73	0.3947	0.4064
N:15 d vs. S:30 d	-1.961	0.6491	0.9298
N:15 d vs. S:60 d	20.5	0.3809	0.3863
N:15 d vs. V:3d	-95.98	0.0007	0.0001
N:15 d vs. V:7 d	-60.88	0.0176	0.0075
N:15 d vs. V:15 d	-51.71	0.0526	0.031
N:15 d vs. V:30 d	-113.9	<0.0001	<0.0001
N:15 d vs. V:60 d	-69.87	0.0118	0.004
N:15 d vs. M:3d	-43.96	0.0785	0.0511
N:15 d vs. M:7 d	8.84	0.5375	0.6784
N:15 d vs. M:15 d	15.45	0.4264	0.4691
N:15 d vs. M:30 d	-17.95	0.4354	0.4855
N:15 d vs. M:60 d	21.48	0.3499	0.336
N:30 d vs. N:60 d	6.663	0.5777	0.7693
N:30 d vs. S:3d	-22.69	0.3132	0.2886
N:30 d vs. S:7 d	17.69	0.3809	0.385
N:30 d vs. S:15 d	25.3	0.249	0.2153
N:30 d vs. S:30 d	5.611	0.582	0.7924
N:30 d vs. S:60 d	28.07	0.2492	0.2188
N:30 d vs. V:3d	-88.4	0.0012	0.0002
N:30 d vs. V:7 d	-53.3	0.0277	0.0142
N:30 d vs. V:15 d	-44.14	0.0834	0.0549
N:30 d vs. V:30 d	-106.4	<0.0001	<0.0001
N:30 d vs. V:60 d	-62.3	0.0176	0.0074
N:30 d vs. M:3d	-36.39	0.1259	0.0907
N:30 d vs. M:7 d	16.41	0.399	0.4202
N:30 d vs. M:15 d	23.02	0.2908	0.2591
N:30 d vs. M:30 d	-10.38	0.5375	0.6767
N:30 d vs. M:60 d	29.05	0.215	0.1754
N:60 d vs. S:3d	-29.36	0.249	0.2159
N:60 d vs. S:7 d	11.03	0.5191	0.6275
N:60 d vs. S:15 d	18.64	0.3968	0.4129
N:60 d vs. S:30 d	-1.052	0.6623	0.9645
N:60 d vs. S:60 d	21.41	0.3823	0.3907
N:60 d vs. V:3d	-95.07	0.0014	0.0003
N:60 d vs. V:7 d	-59.97	0.026	0.0128
N:60 d vs. V:15 d	-50.8	0.0692	0.0439
N:60 d vs. V:30 d	-113	<0.0001	<0.0001
N:60 d vs. V:60 d	-68.96	0.0166	0.0068
N:60 d vs. M:3d	-43.05	0.101	0.0712
N:60 d vs. M:7 d	9.75	0.5358	0.6679
N:60 d vs. M:15 d	16.36	0.4264	0.4721
N:60 d vs. M:30 d	-17.04	0.4626	0.5265
N:60 d vs. M:60 d	22.39	0.3529	0.3443
S:3d vs. S:7 d	40.39	0.0905	0.061
S:3d vs. S:15 d	48	0.0465	0.0267
S:3d vs. S:30 d	28.3	0.2438	0.2058
S:3d vs. S:60 d	50.76	0.0564	0.0341
S:3d vs. V:3d	-65.71	0.0164	0.0066
S:3d vs. V:7 d	-30.61	0.2131	0.1716
S:3d vs. V:15 d	-21.44	0.3654	0.365
S:3d vs. V:30 d	-83.68	0.0016	0.0003
S:3d vs. V:60 d	-39.6	0.1324	0.0964
S:3d vs. M:3d	-13.69	0.4671	0.5389
S:3d vs. M:7 d	39.11	0.0996	0.0694
S:3d vs. M:15 d	45.72	0.0564	0.0345
S:3d vs. M:30 d	12.31	0.5191	0.6321
S:3d vs. M:60 d	51.74	0.0405	0.0223
S:7 d vs. S:15 d	7.608	0.5477	0.7082
S:7 d vs. S:30 d	-12.08	0.4884	0.5711
S:7 d vs. S:60 d	10.38	0.5263	0.648
S:7 d vs. V:3d	-106.1	<0.0001	<0.0001
S:7 d vs. V:7 d	-71	0.0045	0.0013
S:7 d vs. V:15 d	-61.83	0.0177	0.0078
S:7 d vs. V:30 d	-124.1	<0.0001	<0.0001
S:7 d vs. V:60 d	-79.99	0.0027	0.0007
S:7 d vs. M:3d	-54.08	0.026	0.0129
S:7 d vs. M:7 d	-1.281	0.6594	0.9497
S:7 d vs. M:15 d	5.33	0.582	0.7931
S:7 d vs. M:30 d	-28.07	0.2908	0.2612
S:7 d vs. M:60 d	11.36	0.505	0.5944
S:15 d vs. S:30 d	-19.69	0.3628	0.3568
S:15 d vs. S:60 d	2.769	0.6373	0.903
S:15 d vs. V:3d	-113.7	<0.0001	<0.0001
S:15 d vs. V:7 d	-78.61	0.0018	0.0004
S:15 d vs. V:15 d	-69.44	0.0092	0.003
S:15 d vs. V:30 d	-131.7	<0.0001	<0.0001
S:15 d vs. V:60 d	-87.6	0.0013	0.0002
S:15 d vs. M:3d	-61.69	0.0129	0.0048
S:15 d vs. M:7 d	-8.889	0.5343	0.6619
S:15 d vs. M:15 d	-2.278	0.6392	0.9107
S:15 d vs. M:30 d	-35.68	0.1966	0.1543
S:15 d vs. M:60 d	3.748	0.6139	0.8604
S:30 d vs. S:60 d	22.46	0.3529	0.3428
S:30 d vs. V:3d	-94.01	0.0009	0.0001
S:30 d vs. V:7 d	-58.91	0.0209	0.0096
S:30 d vs. V:15 d	-49.75	0.0602	0.0377
S:30 d vs. V:30 d	-112	<0.0001	<0.0001
S:30 d vs. V:60 d	-67.91	0.0133	0.0051
S:30 d vs. M:3d	-42	0.0911	0.0621
S:30 d vs. M:7 d	10.8	0.5128	0.6125
S:30 d vs. M:15 d	17.41	0.3968	0.4148
S:30 d vs. M:30 d	-15.99	0.4662	0.5343
S:30 d vs. M:60 d	23.44	0.3132	0.294
S:60 d vs. V:3d	-116.5	<0.0001	<0.0001
S:60 d vs. V:7 d	-81.37	0.0033	0.0009
S:60 d vs. V:15 d	-72.21	0.0129	0.0047
S:60 d vs. V:30 d	-134.4	<0.0001	<0.0001
S:60 d vs. V:60 d	-90.37	0.0021	0.0005
S:60 d vs. M:3d	-64.46	0.0176	0.0076
S:60 d vs. M:7 d	-11.66	0.5128	0.6081
S:60 d vs. M:15 d	-5.047	0.5967	0.8242
S:60 d vs. M:30 d	-38.45	0.1966	0.1552
S:60 d vs. M:60 d	0.9788	0.6623	0.9669
V:3d vs. V:7 d	35.1	0.1806	0.1398
V:3d vs. V:15 d	44.27	0.1098	0.0782
V:3d vs. V:30 d	-17.97	0.4163	0.4473
V:3d vs. V:60 d	26.11	0.3132	0.2958
V:3d vs. M:3d	52.02	0.0517	0.03
V:3d vs. M:7 d	104.8	0.0001	<0.0001
V:3d vs. M:15 d	111.4	<0.0001	<0.0001
V:3d vs. M:30 d	78.02	0.0129	0.0047
V:3d vs. M:60 d	117.5	<0.0001	<0.0001
V:7 d vs. V:15 d	9.168	0.5477	0.6979
V:7 d vs. V:30 d	-53.07	0.0354	0.0192
V:7 d vs. V:60 d	-8.992	0.5477	0.7034
V:7 d vs. M:3d	16.92	0.4163	0.448
V:7 d vs. M:7 d	69.72	0.0053	0.0015
V:7 d vs. M:15 d	76.33	0.0023	0.0006
V:7 d vs. M:30 d	42.92	0.133	0.0978
V:7 d vs. M:60 d	82.35	0.0018	0.0004
V:15 d vs. V:30 d	-62.24	0.0209	0.0099
V:15 d vs. V:60 d	-18.16	0.4264	0.4663
V:15 d vs. M:3d	7.749	0.566	0.7428
V:15 d vs. M:7 d	60.55	0.0204	0.0091
V:15 d vs. M:15 d	67.16	0.0118	0.004
V:15 d vs. M:30 d	33.76	0.2482	0.2114
V:15 d vs. M:60 d	73.19	0.0082	0.0026
V:30 d vs. V:60 d	44.08	0.094	0.0648
V:30 d vs. M:3d	69.99	0.0074	0.0023
V:30 d vs. M:7 d	122.8	<0.0001	<0.0001
V:30 d vs. M:15 d	129.4	<0.0001	<0.0001
V:30 d vs. M:30 d	96	0.0016	0.0003
V:30 d vs. M:60 d	135.4	<0.0001	<0.0001
V:60 d vs. M:3d	25.91	0.3027	0.2742
V:60 d vs. M:7 d	78.71	0.0032	0.0008
V:60 d vs. M:15 d	85.32	0.0016	0.0003
V:60 d vs. M:30 d	51.92	0.0845	0.0563
V:60 d vs. M:60 d	91.35	0.0013	0.0002
M:3d vs. M:7 d	52.8	0.0291	0.0151
M:3d vs. M:15 d	59.41	0.0164	0.0065
M:3d vs. M:30 d	26.01	0.3288	0.3131
M:3d vs. M:60 d	65.44	0.0121	0.0042
M:7 d vs. M:15 d	6.611	0.566	0.745
M:7 d vs. M:30 d	-26.79	0.3102	0.2834
M:7 d vs. M:60 d	12.64	0.4766	0.5536
M:15 d vs. M:30 d	-33.4	0.2197	0.182
M:15 d vs. M:60 d	6.026	0.5793	0.7774
M:30 d vs. M:60 d	39.43	0.1667	0.1278
